# Supplementary material for: The rapid increases in microplastics in urban lake sediments
Source: Sci Rep. 2020 Jan 21;10:848. doi: 10.1038/s41598-020-57933-8 (PMC6972887; doi:10.1038/s41598-020-57933-8)
Supplement: Supplementary file 1 — Dataset 1. [file 41598_2020_57933_MOESM1_ESM.xlsx]

## Sheet: Sheet1
ID	Depth	MPs Abundance	SCP Count	137Cs activity	210Pb activity	Time(year)			Color				Length(μm)					Polymer type
	(cm)	(items·kg-1)	(grains·g-1)	(Bq·kg-1)	(Bq·kg-1)	CRS	137Cs Corrected	SCP Corrected	Red	Blue	Transparent	Other	Average	100~500	500~1000	1000~3000	3000~5000	PET	PVC	PA	PP	PE	rayon	other
DH241	1.39024	7707.02	7305.31	9.37283	187.877	2018.39	2018.31	2018.4	0.0714286	0.607143	0.321429	0	1317	0.142857	0.321429	0.464286	0.0714286
DH240	2.78049	7395.57	8096.47	8.63343	173.286	2017.29	2017.12	2017.47	0.2	0.542857	0.257143	0	2335	0.2	0.257143	0.342857	0.2	0.266667	0.2	0.133333	0.1	0.1	0.166667	0.0333333
DH239	4.17073	7061.58	7665.51	15.5704	201.936	2016.04	2015.76	2016.43	0.130435	0.347826	0.434783	0.0869565	2400	0	0.347826	0.304348	0.347826
DH238	5.56097	6258.53	9062.98	12.013	206.764	2014.68	2014.28	2015.3	0.15625	0.5625	0.1875	0.09375	1448	0.193548	0.193548	0.516129	0.0967742
DH237	6.95121	4994.86	7148.07	16.0657	200.304	2013.33	2012.81	2014.18	0.0714286	0.5	0.214286	0.214286	1776	0.142857	0.357143	0.285714	0.214286
DH236	8.34146	4427.07	6474.31	11.2643	197.946	2012.05	2011.4	2013.14	0	0.423077	0.576923	0	1943	0	0.269231	0.5	0.230769	0.304348	0.391304	0.130435	0	0	0.173913	0
DH235	9.7317	3722.48	6490.18	13.2091	157.049	2010.87	2010.11	2012.18	0.0909091	0.5	0.318182	0.0909091	1160	0.0909091	0.5	0.318182	0.0909091
DH234	11.1219	3112.26	4984.42	11.1048	169.105	2009.6	2008.71	2011.16	0.125	0.5625	0.125	0.1875	991	0.5	0.1875	0.1875	0.125
DH233	12.5122	2764.05	5927.18	14.918	163.44	2008.44	2007.42	2010.23	0.230769	0.461538	0.153846	0.153846	842	0.153846	0.615385	0.230769	0
DH232	13.9024	2921.35	6171.81	21.0062	158.321	2007.27	2006.12	2009.3	0.125	0.5	0.25	0.125	1266	0.235294	0.235294	0.529412	0
DH231	15.2927	3195.65	4975.73	13.4176	173.942	2005.94	2004.63	2008.26	0.111111	0.222222	0.666667	0	908	0.333333	0.222222	0.444444	0	0.411765	0.117647	0.117647	0	0	0.352941	0
DH230	16.6829	3404.32	5225.99	14.175	155.53	2004.35	2002.84	2007.01	0.25	0.75	0	0	694	0.375	0.375	0.25	0
DH229	18.0732	3545.03	5529.95	14.4339	153.394	2002.7	2000.98	2005.74	0.166667	0.611111	0.222222	0	1527	0.1	0.4	0.4	0.1
DH228	19.4634	4219.98	6101.69	10.3781	175.36	2000.81	1998.82	2004.3	0.166667	0.25	0.583333	0	1552	0.5	0	0.333333	0.166667
DH227	20.8536	4348.76	6199.63	13.9715	172.423	1998.88	1996.6	2002.85	0.08	0.52	0.32	0.08	1518	0	0.4	0.52	0.08
DH226	22.2439	3394.8	6662.13	12.5515	219.688	1996.59	1993.93	2001.16	0	0.35	0.4	0.25	1312	0.1	0.25	0.65	0	0.315789	0.105263	0	0	0	0.578947	0
DH225	23.6341	3607.93	5562.13	17.7923	225.044	1994.16	1991.08	1999.4	0.1	0.35	0.45	0.1	2603	0.1	0.25	0.4	0.25
DH224	25.0244	3937.04	5027.93	12.6907	198.792	1991.6	1988.02	1997.59	0.272727	0.363636	0.363636	0	1817	0	0.272727	0.545455	0.181818
DH223	26.4146	3413.08	4660.19	12.365	162.993	1989.51	1985.49	1996.15	0.2	0.5	0.1	0.2	1599	0.25	0.35	0.2	0.2
DH222	27.8049	3638.04	4790.42	18.7692	176.376	1987.14	1982.58	1994.54	0.136364	0.363636	0.5	0	1848	0.217391	0.0869565	0.608696	0.0869565
DH221	29.1951	3175.51	4794.1	13.1556	152.545	1984.77	1979.6	1992.97	0.235294	0.411765	0.352941	0	2749	0	0.0625	0.625	0.3125
DH220	30.5853	1481.81	4028.31	13.6952	155.705	1981.96	1976.02	1991.17	0.142857	0.285714	0.571429	0	2491	0	0.428571	0.285714	0.285714	0.444444	0.222222	0.111111	0	0	0.222222	0
DH219	31.9756	1263.21	3624.01	18.0384	164.172	1978.84	1971.92	1989.23	0	0.666667	0.333333	0	1510	0	0.333333	0.666667	0
DH218	33.3658	1486.92	3094.06	19.2966	156.599	1975.6	1967.51	1987.29	0.125	0.375	0.5	0	996	0.125	0.5	0.375	0
DH217	34.7561	1161.04	2446.13	23.4513	138.253	1972.41	1963	1985.46	0.181818	0.272727	0.545455	0	931	0.272727	0.454545	0.272727	0
DH216	36.1463	955.41	1913.34	5.2138	53.5806	1971.06	1961.65	1984.71	0.25	0.75	0	0	1431	0	0.5	0.5	0	0.333333	0	0	0.166667	0	0.5	0
DH215	37.5366	1661.41	1506.59	5.17709	68.5599	1969.31	1959.9	1983.76	0	0.555556	0.444444	0	1176	0.111111	0.222222	0.666667	0
DH214	38.9268	1459.08	1295.47	6.41849	106.985	1966.11	1956.71	1982.08	0	0.857143	0.142857	0	848	0.285714	0.428571	0.285714	0
DH213	40.317	1092.3	1065.72	7.48918	81.0893	1963.54	1954.14	1980.79	0	0.285714	0.714286	0	833	0.142857	0.428571	0.428571	0
DH212	41.7073	963.014	2411.09	9.60136	105.342	1959.9	1950.49	1979.04	0.25	0.5	0.25	0	1093	0.5	0.25	0.25	0
DH211	43.0975	881.568	1693.89	15.0683	72.933	1957.25	1947.85	1977.84	0.333333	0.333333	0.333333	0	793	0.333333	0.333333	0.333333	0	0.4	0	0	0	0	0.6	0
DH210	44.4878	1739.66	488.4	6.61749	81.6596	1953.7	1944.29	1976.31	0.142857	0.571429	0.142857	0.142857	909	0.142857	0.428571	0.428571	0
DH209	45.878	1797.25	813.559	4.73933	66.1849	1950.39	1940.98	1974.98	0	0.777778	0.111111	0.111111	851	0.3	0.4	0.3	0
DH208	47.2683	1108.52	1240.69	6.05332	80.8079	1946.24	1936.83	1973.41	0	0.5	0.5	0	1313	0	0.333333	0.666667	0
DH207	48.6585	740.921	678.253	6.89539	97.969	1940.47	1931.07	1971.45	0.25	0.5	0.25	0	1215	0.25	0.25	0.5	0
DH206	50.0487	1384.28	779.221	7.57372	107.523	1933.53	1924.12	1969.37	0	0	1	0	1552	0	0.5	0.5	0	0.444444	0	0	0	0	0.555556	0
DH205	51.439	1084.88	440.141	6.91778	101.086	1924.98	1915.57	1967.23	0	0.75	0.25	0	695	0.75	0.125	0.125	0
DH204	52.8292	1158.19	255.102	6.76682	91.1445	1914.97	1905.56	1965.23	0	0.714286	0.142857	0.142857	506	0.714286	0.285714	0	0
DH203	54.2195	855.762	237.671	7.87368	72.3738	1903.28	1893.87	1963.45	0.142857	0.714286	0.142857	0	675	0.428571	0.142857	0.428571	0
DH202	55.6097	926.261	351.288	12.6668	88.1276	1880.04	1870.64	1961.24	0.125	0.5	0.375	0	2186	0.375	0.125	0.375	0.125
DH201	57	999.863	474.215	11.9372	77.1233			1959	0.294118	0.411765	0.294118	0	2284	0	0.117647	0.588235	0.294118
